# Supplementary material for: Effect of pancreas disease vaccines on infection levels and virus transmission in Atlantic salmon (Salmo salar) challenged with salmonid alphavirus, genotype 2
Source: Front Immunol. 2024 Mar 7;15:1342816. doi: 10.3389/fimmu.2024.1342816 (PMC10955579; doi:10.3389/fimmu.2024.1342816)
Supplement: Supplementary file 1 [file DataSheet_1.zip]

Archive with 8 entries (8 files):
- Supplementary Figure 1.DOCX
- Supplementary Figure 2.DOCX
- Supplementary Figure 3.DOCX
- Supplementary Figure 4.DOCX
- Supplementary Figure 5.DOCX
- Supplementary Figure 6.DOCX
- Supplementary Figure 7.DOCX
- Supplementary Figure 8.DOCX
